# Supplementary material for: Examination of Coligands in Mefloquine–Metal Complexes Reveals the Structural Determinants of Activity against Plasmodium falciparum and Schistosoma mansoni
Source: J Med Chem. 2026 Mar 11;69(8):9242–64. doi: 10.1021/acs.jmedchem.5c03739 (PMC13126674; doi:10.1021/acs.jmedchem.5c03739)
Supplement: Supplementary file 1 [file jm5c03739_si_001.csv]

Table 1
Compounds	Smiles
1	FC(C1=C2C(C(C(C3[NH]4CCCC3)O[Pt]4([P](C5=CC=CC=C5)(C6=CC=CC=C6)C7=CC=CC=C7)[P](C8=CC=CC=C8)(C9=CC=CC=C9)C%10=CC=CC=C%10)=CC(C(F)(F)F)=N2)=CC=C1)(F)F
2	FC(C1=C2C(C(C(C3[NH]4CCCC3)O[Pt]54[P](C6=CC=CC=C6)(C7=CC=CC=C7)C[P](C8=CC=CC=C8)5C9=CC=CC=C9)=CC(C(F)(F)F)=N2)=CC=C1)(F)F
3	FC(C1=C2C(C(C(C3[NH]4CCCC3)O[Pt]54[P](C6=CC=CC=C6)(C7=CC=CC=C7)CC[P](C8=CC=CC=C8)5C9=CC=CC=C9)=CC(C(F)(F)F)=N2)=CC=C1)(F)F
4	FC(C1=C2C(C(C(C3[NH]4CCCC3)O[Pt]54[P](C6=CC=CC=C6)(C7=CC=CC=C7)CCC[P](C8=CC=CC=C8)5C9=CC=CC=C9)=CC(C(F)(F)F)=N2)=CC=C1)(F)F
5	FC(C1=C2C(C(C(C3[NH]4CCCC3)O[Pt]54[P](C6=CC=CC=C6)(C7=CC=CC=C7)CCCC[P](C8=CC=CC=C8)5C9=CC=CC=C9)=CC(C(F)(F)F)=N2)=CC=C1)(F)F
6	FC(C1=NC2=C(C(F)(F)F)C=CC=C2C(C(O3)C4[NH]([Pt]3([P](C5=CC=CC=C5)(c6cccc6)C7=CC=CC=C7)[P](C8=CC=CC=C8)(c9cccc9)C%10=CC=CC=C%10)CCCC4)=C1)(F)F.[Fe]
7	FC(C1=NC2=C(C(F)(F)F)C=CC=C2C(C(O3)C4[NH]([Pt]3([P]5(CN6C7)CN(C6)CN7C5)[P]8(CN9C%10)CN(C9)CN%10C8)CCCC4)=C1)(F)F
8	FC(C1=C2C(C(C(C3[NH]4CCCC3)O[Pd]54[P](C6=CC=CC=C6)(C7=CC=CC=C7)C[P](C8=CC=CC=C8)5C9=CC=CC=C9)=CC(C(F)(F)F)=N2)=CC=C1)(F)F
9	FC(C1=C2C(C(C(C3[NH]4CCCC3)O[Pd]54[P](C6=CC=CC=C6)(C7=CC=CC=C7)CC[P](C8=CC=CC=C8)5C9=CC=CC=C9)=CC(C(F)(F)F)=N2)=CC=C1)(F)F
10	FC(C1=C2C(C(C(C3[NH]4CCCC3)O[Pd]54[P](C6=CC=CC=C6)(C7=CC=CC=C7)CCC[P](C8=CC=CC=C8)5C9=CC=CC=C9)=CC(C(F)(F)F)=N2)=CC=C1)(F)F
11	FC(C1=C2C(C(C(C3[NH]4CCCC3)O[Pd]54[P](C6=CC=CC=C6)(C7=CC=CC=C7)CCCC[P](C8=CC=CC=C8)5C9=CC=CC=C9)=CC(C(F)(F)F)=N2)=CC=C1)(F)F
12	FC(C1=NC2=C(C(F)(F)F)C=CC=C2C(C(O3)C4[NH]([Pd]3([P](C5=CC=CC=C5)(c6cccc6)C7=CC=CC=C7)[P](C8=CC=CC=C8)(c9cccc9)C%10=CC=CC=C%10)CCCC4)=C1)(F)F.[Fe]
13	FC(C1=C2C(C(C3O[Pd]4([N]5=C(C6=[N]4C=CC=C6)C=CC=C5)[NH]7C3CCCC7)=CC(C(F)(F)F)=N2)=CC=C1)(F)F
14	Cl[Pt]([P](C1=CC=CC=C1)(C2=CC=CC=C2)C3=CC=CC=C3)([N]4=C(C=CC(OC)=C5)C5=C(C(O)C6N(CC7)CC(C=C)C7C6)C=C4)[P](C8=CC=CC=C8)(C9=CC=CC=C9)C%10=CC=CC=C%10
